# Supplementary material for: Mechanistic Insights into Anion-Induced Electrochromism of Ru(II)-Based Metallo-Supramolecular Polymer
Source: Polymers (Basel). 2023 Dec 18;15(24):4735. doi: 10.3390/polym15244735 (PMC10747135; doi:10.3390/polym15244735)
Supplement: Supplementary file 1 [file polymers-15-04735-s001.zip]

Archive with 1 entries (1 files):
- polymers-2757912-supplementary.pdf
